# Supplementary material for: Constructing a Nomogram Model to Estimate the Risk of Ventilator-Associated Pneumonia for Elderly Patients in the Intensive Care Unit
Source: Adv Respir Med. 2024 Jan 19;92(1):77–88. doi: 10.3390/arm92010010 (PMC10885902; doi:10.3390/arm92010010)
Supplement: Supplementary file 1 [file arm-92-00010-s001.zip]

Archive with 3 entries (2 files):
- supplementary chart/Figure S1.tif
- supplementary chart/Figure S2.tif
- supplementary chart/
